# Supplementary material for: Environmental Filters Structure Cushion Bogs’ Floristic Composition along the Southern South American Latitudinal Gradient
Source: Plants (Basel). 2024 Aug 9;13(16):2202. doi: 10.3390/plants13162202 (PMC11359879; doi:10.3390/plants13162202)
Supplement: Supplementary file 1 [file plants-13-02202-s001.zip]

Archive with 3 entries (3 files):
- Figure S1.pdf
- Figure S2.png
- Table S1.pdf
